# Supplementary material for: CIEVaD: A Lightweight Workflow Collection for the Rapid and On-Demand Deployment of End-to-End Testing for Genomic Variant Detection
Source: Viruses. 2024 Sep 11;16(9):1444. doi: 10.3390/v16091444 (PMC11437481; doi:10.3390/v16091444)
Supplement: Supplementary file 1 [file viruses-16-01444-s001.zip]

Archive with 1 entries (1 files):
- viruses-3156341-supplementary.pdf
